# Supplementary material for: Trends in Well-Child Visits and Routine Vaccination among Children of U.S. Military Members: An Evaluation of the COVID-19 Pandemic Effects
Source: J Clin Med. 2022 Nov 19;11(22):6842. doi: 10.3390/jcm11226842 (PMC9699213; doi:10.3390/jcm11226842)
Supplement: Supplementary file 1 [file jcm-11-06842-s001.zip]

Archive with 1 entries (1 files):
- jcm-1986816-supplementary.pdf
